# Supplementary material for: Phylodynamic and Epistatic Analysis of Coxsackievirus A24 and Its Variant
Source: Viruses. 2024 Aug 8;16(8):1267. doi: 10.3390/v16081267 (PMC11359322; doi:10.3390/v16081267)
Supplement: Supplementary file 1 [file viruses-16-01267-s001.zip]

Archive with 1 entries (1 files):
- viruses-3114632-supplementary.pdf
